# Supplementary material for: The Association of Tobacco Smoking and Level of Apoptosis in the Long Head of the Biceps Chronic Tendinopathy—An Immunohistochemical Study
Source: J Clin Med. 2024 Jan 24;13(3):684. doi: 10.3390/jcm13030684 (PMC10856346; doi:10.3390/jcm13030684)
Supplement: Supplementary file 1 [file jcm-13-00684-s001.zip]

Archive with 1 entries (1 files):
- jcm-2794541-supplementary.pdf
